# Supplementary material for: DeepCausality: A general AI-powered causal inference framework for free text: A case study of LiverTox
Source: Front Artif Intell. 2022 Dec 6;5:999289. doi: 10.3389/frai.2022.999289 (PMC9763446; doi:10.3389/frai.2022.999289)
Supplement: Supplementary file 1 [file Table_1.XLSX]

## Sheet: Sheet1
Term	Tf-idf values
iu	0.0337348
hydroxycut	0.0312378
clobazam	0.0309815
dabrafenib	0.0309815
dapsone	0.0309815
germander	0.0307407
progesterone	0.0307407
asparaginase	0.0305136
barbiturate	0.0305136
cdc	0.0305136
celecoxib	0.0305136
disulfiram	0.0305136
embolism	0.0305136
gall	0.0305136
ginkgo	0.0305136
glucosamine	0.0305136
pah	0.0305136
penicillamine	0.0305136
proguanil	0.0305136
rifapentine	0.0305136
triazolam	0.0305136
troglitazone	0.0305136
??g	0.0305136
acarbose	0.0302989
allergy	0.0302989
amphetamine	0.0302989
bedaquiline	0.0302989
budesonide	0.0302989
chain	0.0302989
chromosome	0.0302989
clonazepam	0.0302989
echinacea	0.0302989
eculizumab	0.0302989
ethambutol	0.0302989
flurazepam	0.0302989
fulvestrant	0.0302989
indinavir	0.0302989
ingredient	0.0302989
mifepristone	0.0302989
nitrofurantoin	0.0302989
omeprazole	0.0302989
pregnancy	0.0302989
propylthiouracil	0.0302989
xanthine	0.0302989
allopurinol	0.0300951
alprazolam	0.0300951
baricitinib	0.0300951
centrally	0.0300951
chlordiazepoxide	0.0300951
cholinergic	0.0300951
