# Supplementary material for: DeepCausality: A general AI-powered causal inference framework for free text: A case study of LiverTox
Source: Front Artif Intell. 2022 Dec 6;5:999289. doi: 10.3389/frai.2022.999289 (PMC9763446; doi:10.3389/frai.2022.999289)
Supplement: Supplementary file 2 [file Table_2.XLSX]

## Sheet: Drug name entity
serotonin
tyrosine
bilirubin
cholesterol
benzodiazepines
iron
acetaminophen
rifampin
estrogen
calcium
copper
dopamine
GABA
isoniazid
ribavirin
nucleoside

## Sheet: Disease name entity
liver injury
jaundice
nausea
headache
rash
diarrhea
fever
dizziness
fatigue
acute liver injury
hepatotoxicity
hypersensitivity reactions
eosinophilia
hepatitis B
hypertension
hepatic injury
hepatitis
cancer
hypersensitivity
gastrointestinal upset
liver disease
liver failure
acute
abdominal pain
constipation
anorexia
vomiting
insomnia
cirrhosis
depression
hepatic failure
hypotension
skin rash
liver test abnormalities
acute liver failure
rheumatoid arthritis
drowsiness
neutropenia
tuberculosis
Stevens Johnson syndrome
abdominal discomfort
anxiety
tumor
dry mouth
heart failure
thrombocytopenia
embryo-fetal toxicity
cough
pruritus
nausea and vomiting
blurred vision
edema
sinusoidal obstruction syndrome
somnolence
lactic acidosis
cholestasis
pain
confusion
chronic hepatitis C
cholestatic hepatitis

## Sheet: Gene name entity
serum aminotransferase
ALT
CYP 3A4
alkaline phosphatase
cytochrome P450
HBsAg
aminotransferase
AST
ACE
insulin
serum ALT
