# Supplementary material for: DeepCausality: A general AI-powered causal inference framework for free text: A case study of LiverTox
Source: Front Artif Intell. 2022 Dec 6;5:999289. doi: 10.3389/frai.2022.999289 (PMC9763446; doi:10.3389/frai.2022.999289)
Supplement: Supplementary file 3 [file Table_3.XLSX]

## Sheet: robust_test1
Feature	value	z score	probability of do value	probability of not do value	probability difference	p value	support cases
Disease	eosinophilia	7.64359	0.482366	0.243662	0.238704	1.05471e-14	211
Drug	isoniazid	6.87699	0.686589	0.245539	0.44105	3.05656e-12	54
Disease	fever	6.53523	0.398822	0.243224	0.155597	3.17559e-11	362
Disease	rash	5.31247	0.361418	0.243811	0.117607	5.40744e-08	406
Disease	cholestasis	4.72594	0.549229	0.245995	0.303234	1.14524e-06	54
Drug	iron	4.16017	0.515063	0.246012	0.269051	1.59003e-05	84
Disease	hepatic failure	4.05639	0.44706	0.245804	0.201256	2.49181e-05	95
Disease	hypersensitivity	3.96807	0.398594	0.245526	0.153068	3.62283e-05	151
Disease	cholestatic hepatitis	3.55079	0.499214	0.246255	0.252959	0.000192038	52
Gene	alkaline phosphatase	3.49435	0.395298	0.245877	0.149421	0.000237613	121
Disease	lactic acidosis	3.00709	0.453336	0.246372	0.206964	0.00131882	55
Disease	sinusoidal obstruction syndrome	2.94609	0.43661	0.246367	0.190242	0.00160907	59
Disease	cirrhosis	2.91711	0.393875	0.246169	0.147706	0.00176646	100
Disease	skin rash	2.72929	0.370266	0.246342	0.123925	0.00317352	92
Drug	rifampin	2.7092	0.411412	0.246389	0.165023	0.00337229	73
Disease	liver failure	2.70719	0.361313	0.246157	0.115155	0.00339274	123
Disease	pain	2.49805	0.41492	0.246526	0.168394	0.00624389	53
Gene	ALT	2.29999	0.305772	0.245885	0.0598871	0.0107245	308
Disease	jaundice	2.12774	0.284139	0.245463	0.0386763	0.0166792	627
Disease	Stevens Johnson syndrome	1.91778	0.352831	0.246611	0.106221	0.0275696	71
Disease	rheumatoid arthritis	1.84895	0.342281	0.246583	0.0956986	0.0322324	83
Disease	tuberculosis	1.68494	0.338551	0.246688	0.0918626	0.0459997	74
Disease	acute liver failure	1.65657	0.32896	0.246631	0.0823284	0.0488029	88

## Sheet: robust_test2
Feature	value	z score	probability of do value	probability of not do value	probability difference	p value	support
Disease	eosinophilia	7.38641	0.47436	0.243506	0.230854	7.53841e-14	211
Drug	isoniazid	6.59778	0.675244	0.245309	0.429936	2.08682e-11	54
Disease	fever	6.00139	0.387021	0.243252	0.143769	9.78179e-10	362
Disease	rash	4.81498	0.351617	0.243818	0.107799	7.36089e-07	406
Disease	hypersensitivity	4.2836	0.410118	0.245131	0.164987	9.19478e-06	151
Drug	iron	3.90902	0.499898	0.245804	0.254094	4.63365e-05	84
Disease	hepatic failure	3.83407	0.436485	0.245603	0.190882	6.30198e-05	95
Disease	cholestasis	3.64951	0.492038	0.24594	0.246098	0.000131371	54
Disease	cholestatic hepatitis	3.54998	0.499158	0.245984	0.253174	0.00019263	52
Gene	alkaline phosphatase	3.44354	0.393258	0.245622	0.147636	0.000287077	121
Disease	lactic acidosis	2.98906	0.45227	0.246105	0.206166	0.00139919	55
Disease	cirrhosis	2.71324	0.38278	0.24597	0.13681	0.00333141	100
Disease	liver failure	2.67812	0.361537	0.245883	0.115654	0.0037018	123
Disease	skin rash	2.60781	0.37007	0.246071	0.123999	0.0045562	92
Disease	sinusoidal obstruction syndrome	2.58027	0.41064	0.246201	0.164439	0.0049362	59
Gene	ALT	2.57875	0.313645	0.245441	0.0682041	0.00495786	308
Drug	rifampin	2.5484	0.40179	0.246161	0.155629	0.00541092	73
Disease	pain	2.4551	0.411795	0.246266	0.165528	0.00704226	53
Disease	rheumatoid arthritis	1.9478	0.347654	0.24628	0.101375	0.0257194	83
Disease	tumor	1.92595	0.35988	0.246344	0.113536	0.0270552	66
Disease	tuberculosis	1.90077	0.352562	0.246348	0.106214	0.0286658	74
Disease	jaundice	1.85698	0.278917	0.245417	0.0334999	0.0316567	627
Disease	Stevens Johnson syndrome	1.77753	0.346598	0.24637	0.100228	0.0377403	71

## Sheet: robust_test3
Feature	value	z score	probability of do value	probability of not do value	probability difference	p value	support cases
Disease	eosinophilia	7.64582	0.475701	0.243521	0.232179	1.04361e-14	211
Drug	isoniazid	6.73657	0.680265	0.245325	0.434939	8.10862e-12	54
Disease	fever	6.53597	0.397518	0.243016	0.154502	3.15995e-11	362
Disease	rash	5.52837	0.365991	0.243435	0.122556	1.61609e-08	406
Drug	iron	4.41347	0.531973	0.245704	0.286268	5.08638e-06	84
Disease	hypersensitivity	4.30653	0.408533	0.245183	0.16335	8.29165e-06	151
Disease	hepatic failure	4.09091	0.449323	0.245552	0.20377	2.1484e-05	95
Disease	cholestasis	3.85192	0.506453	0.245921	0.260533	5.8598e-05	54
Disease	cholestatic hepatitis	3.42535	0.488127	0.246057	0.24207	0.000307004	52
Disease	liver failure	3.05485	0.378481	0.245773	0.132708	0.00112585	123
Gene	alkaline phosphatase	2.99982	0.374139	0.245819	0.12832	0.0013507	121
Disease	lactic acidosis	2.99142	0.452621	0.246138	0.206483	0.00138843	55
Disease	cirrhosis	2.82442	0.388068	0.24597	0.142098	0.00236829	100
Disease	sinusoidal obstruction syndrome	2.66217	0.41487	0.246219	0.168651	0.00388199	59
Drug	rifampin	2.60788	0.40502	0.246181	0.158839	0.00455529	73
Gene	ALT	2.48255	0.310414	0.245545	0.0648684	0.00652237	308
Disease	pain	2.31721	0.400705	0.246341	0.154363	0.0102463	53
Disease	skin rash	2.21123	0.345215	0.246266	0.0989489	0.0135101	92
Disease	tuberculosis	2.04098	0.362215	0.246335	0.11588	0.0206265	74
Disease	tumor	1.99668	0.363707	0.246361	0.117346	0.0229302	66
Disease	rheumatoid arthritis	1.93076	0.347535	0.246315	0.10122	0.0267564	83
Disease	jaundice	1.90502	0.279907	0.245408	0.0344985	0.0283887	627
Disease	acute liver failure	1.65361	0.329442	0.246391	0.0830503	0.049103	88
